# Supplementary material for: Dynamics of Regulatory Networks in Gastrin-Treated Adenocarcinoma Cells
Source: PLoS One. 2014 Jan 8;9(1):e78349. doi: 10.1371/journal.pone.0078349 (PMC3885390; doi:10.1371/journal.pone.0078349)
Supplement: File S1 — Integrated static network. The integrated static network from different sources used in the analysis of this study is provided as a Cytoscape network file. (ZIP) [file pone.0078349.s001.zip]

Archive with 1 entries (1 files):
- FileS1_Integrated_static_network.cys
