# Supplementary material for: Dynamics of Regulatory Networks in Gastrin-Treated Adenocarcinoma Cells
Source: PLoS One. 2014 Jan 8;9(1):e78349. doi: 10.1371/journal.pone.0078349 (PMC3885390; doi:10.1371/journal.pone.0078349)
Supplement: File S2 — Active sub-networks. The four active sub-networks extracted at different time ranges in gastrin signaling are provided as a Cytoscape network file. (ZIP) [file pone.0078349.s002.zip]

Archive with 1 entries (1 files):
- FileS2_Active_sub_networks.cys
