# Supplementary material for: Dynamics of Regulatory Networks in Gastrin-Treated Adenocarcinoma Cells
Source: PLoS One. 2014 Jan 8;9(1):e78349. doi: 10.1371/journal.pone.0078349 (PMC3885390; doi:10.1371/journal.pone.0078349)
Supplement: File S3 — Network motif analysis. The complete results of the 3-node network motif analysis for the IE active sub-network are provided as text file. (OUT) [file pone.0078349.s003.out]

FANMOD 1.1 subgraph enumeration
-------------------------------

Network name: C:\Users\nareshd\Desktop\Journal_publications\2013OCT\EGF\Gastrin2013OCT\motif_analysis\ADJ_motif_10NOV2013_IE.txt
Network type: Directed
Number of nodes: 778
Number of edges: 1951
Number of single edges: 1912
Number of mutual edges: 39
Number of vertex colors: 3

Algorithm: enumeration
Subgraph size: 3

Generated 1000 random networks
   with locally constant number of bidirectional edges,
   exchanging only edges with the same vertex colors,
   5 exchanges per edge and 5 tries per edge.

102533 subgraphs were enumerated in the original network.
102550306 subgraphs were enumerated in the random networks.
102652839 subgraphs were enumerated in all networks.

For the random networks: 16102674 tries were made, 9516431 were successful.
Randomization took 17.127 seconds.
Enumeration took 95.91 seconds.


Result overview:

   ID Adj   Frequency     Mean-Freq  Standard-Dev    Z-Score  p-Value
           [Original]      [Random]      [Random]

    6 111     91.715%       91.699%    0.00049092    0.31474    0.371
      020
      002

   14 111     4.0972%        4.094%    0.00047815    0.06762    0.492
      110
      002

   36 101     2.7025%       2.7014%    0.00024881   0.047866    0.502
      011
      002

    6 100    0.76756%      0.76796%   8.2989e-005  -0.048987    0.515
      111
      002

   12 101    0.25748%      0.25797%   8.3787e-005  -0.058777    0.515
      110
      002

   46 111    0.22724%      0.22848%    0.00025055  -0.049221    0.502
      111
      002

   78 101    0.10436%      0.13436%   4.7316e-005     -6.342        1
      011
      111

   38 101   0.046814%      0.04627%   8.4301e-005   0.064499    0.469
      111
      002

  164 110   0.024382%     0.024182%   1.1025e-005    0.18157    0.398
      110
      101

   36 100   0.021457%     0.020734%   7.3337e-006    0.98498    0.128
      110
      101

   14 100   0.018531%     0.016894%   1.7584e-005    0.93079    0.164
      011
      111

  238 111   0.015605%    0.0055282%   1.5448e-005      6.523        0
      111
      111

  174 110  0.0019506%    0.0021463%   1.1043e-005   -0.17726    0.501
      111
      111
