# Supplementary material for: Dynamics of Regulatory Networks in Gastrin-Treated Adenocarcinoma Cells
Source: PLoS One. 2014 Jan 8;9(1):e78349. doi: 10.1371/journal.pone.0078349 (PMC3885390; doi:10.1371/journal.pone.0078349)
Supplement: File S4 — Network motif analysis. The complete results of the 3-node network motif analysis for the ME active sub-network are provided as text file. (OUT) [file pone.0078349.s004.out]

FANMOD 1.1 subgraph enumeration
-------------------------------

Network name: C:\Users\nareshd\Desktop\Journal_publications\2013OCT\EGF\Gastrin2013OCT\motif_analysis\ADJ_motif_10NOV2013_ME.txt
Network type: Directed
Number of nodes: 956
Number of edges: 3827
Number of single edges: 3728
Number of mutual edges: 99
Number of vertex colors: 3

Algorithm: enumeration
Subgraph size: 3

Generated 1000 random networks
   with locally constant number of bidirectional edges,
   exchanging only edges with the same vertex colors,
   5 exchanges per edge and 5 tries per edge.

173543 subgraphs were enumerated in the original network.
173936604 subgraphs were enumerated in the random networks.
174110147 subgraphs were enumerated in all networks.

For the random networks: 27518662 tries were made, 18988086 were successful.
Randomization took 31.325 seconds.
Enumeration took 169.706 seconds.


Result overview:

   ID Adj   Frequency     Mean-Freq  Standard-Dev    Z-Score  p-Value
           [Original]      [Random]      [Random]

    6 111      85.19%       84.997%    0.00034363     5.6096        0
      020
      002

   36 101     6.1022%       6.1826%    0.00017657    -4.5515        1
      011
      002

   14 111      5.556%       5.7602%    0.00033702    -6.0599        1
      110
      002

    6 100     1.3524%       1.3351%    0.00010067     1.7173    0.049
      111
      002

   12 101    0.85685%      0.84068%    0.00010153     1.5923    0.055
      110
      002

   46 111    0.39529%        0.286%    0.00017927     6.0966        0
      111
      002

   78 101    0.23222%      0.29039%   4.8767e-005    -11.929        1
      011
      111

   38 101   0.095077%      0.10909%    0.00010328    -1.3567    0.914
      111
      002

  164 110   0.067995%     0.067584%   2.3068e-005    0.17788    0.416
      110
      101

   36 100    0.06569%     0.065307%   1.1771e-005    0.32508    0.342
      110
      101

   14 100   0.040336%     0.041193%   2.5285e-005   -0.33903    0.605
      011
      111

  238 111   0.022473%    0.0029143%   1.4416e-005     13.568        0
      111
      111

   12 100  0.0097958%     0.008349%   7.6253e-006     1.8974        0
      011
      101

  174 110  0.0057623%    0.0055728%   2.1165e-005   0.089532    0.365
      111
      111

    6 100  0.0046098%    0.0037629%   7.7812e-006     1.0884    0.064
      010
      111

   46 100  0.0028811%    0.0022204%   1.0243e-005    0.64505    0.178
      111
      111

  166 110 0.00057623%   0.00052318%    5.612e-006   0.094524    0.234
      110
      111
