# Supplementary material for: Dynamics of Regulatory Networks in Gastrin-Treated Adenocarcinoma Cells
Source: PLoS One. 2014 Jan 8;9(1):e78349. doi: 10.1371/journal.pone.0078349 (PMC3885390; doi:10.1371/journal.pone.0078349)
Supplement: File S5 — Network motif analysis. The complete results of the 3-node network motif analysis for the ML active sub-network are provided as text file. (OUT) [file pone.0078349.s005.out]

FANMOD 1.1 subgraph enumeration
-------------------------------

Network name: C:\Users\nareshd\Desktop\Journal_publications\2013OCT\EGF\Gastrin2013OCT\motif_analysis\ADJ_motif_10NOV2013_ML.txt
Network type: Directed
Number of nodes: 1289
Number of edges: 5758
Number of single edges: 5573
Number of mutual edges: 185
Number of vertex colors: 3

Algorithm: enumeration
Subgraph size: 3

Generated 1000 random networks
   with locally constant number of bidirectional edges,
   exchanging only edges with the same vertex colors,
   5 exchanges per edge and 5 tries per edge.

378439 subgraphs were enumerated in the original network.
379837168 subgraphs were enumerated in the random networks.
380215607 subgraphs were enumerated in all networks.

For the random networks: 44667312 tries were made, 28143020 were successful.
Randomization took 75.948 seconds.
Enumeration took 416.851 seconds.


Result overview:

   ID Adj   Frequency     Mean-Freq  Standard-Dev    Z-Score  p-Value
           [Original]      [Random]      [Random]

    6 111     84.312%       84.002%    0.00033743      9.197        0
      020
      002

   14 111     5.8205%       6.0649%    0.00022737    -10.748        1
      110
      002

   36 101     4.4792%       4.6082%    0.00017891    -7.2124        1
      011
      002

    6 100     2.4332%       2.4368%    0.00015557   -0.23571    0.601
      111
      002

   12 101     1.5043%       1.5114%    0.00015843   -0.44724    0.681
      110
      002

   46 111    0.42253%      0.28807%     0.0001206     11.149        0
      111
      002

   78 101    0.38025%      0.47638%   4.7682e-005    -20.161        1
      011
      111

   38 101    0.22619%      0.21274%    0.00016386    0.82117    0.197
      111
      002

   36 100    0.13688%      0.13764%   1.8875e-005   -0.40241    0.666
      110
      101

  164 110   0.093806%      0.10213%    2.785e-005    -2.9894    0.997
      110
      101

   14 100    0.07161%     0.079576%   3.3041e-005     -2.411    0.996
      011
      111

  238 111   0.040429%    0.0096247%   1.3995e-005     22.011        0
      111
      111

   12 100    0.02616%     0.024432%   1.2212e-005     1.4153    0.071
      011
      101

  174 110   0.025896%     0.020237%   2.5663e-005     2.2049    0.015
      111
      111

   46 100    0.01057%    0.0087411%   1.5763e-005     1.1601    0.109
      111
      111

    6 100  0.0084558%    0.0099087%     1.02e-005    -1.4244    0.904
      010
      111

   38 100  0.0036994%    0.0042121%   9.3606e-006   -0.54774    0.664
      110
      111

  166 110  0.0031709%    0.0011489%   5.5537e-006     3.6408        0
      110
      111

  102 101  0.0013212%    0.0022294%   8.3492e-006    -1.0877     0.83
      110
      111
