# Supplementary material for: Dynamics of Regulatory Networks in Gastrin-Treated Adenocarcinoma Cells
Source: PLoS One. 2014 Jan 8;9(1):e78349. doi: 10.1371/journal.pone.0078349 (PMC3885390; doi:10.1371/journal.pone.0078349)
Supplement: File S6 — Network motif analysis. The complete results of the 3-node network motif analysis for the VL active sub-network are provided as text file. (OUT) [file pone.0078349.s006.out]

FANMOD 1.1 subgraph enumeration
-------------------------------

Network name: C:\Users\nareshd\Desktop\Journal_publications\2013OCT\EGF\Gastrin2013OCT\motif_analysis\ADJ_motif_10NOV2013_VL.txt
Network type: Directed
Number of nodes: 297
Number of edges: 714
Number of single edges: 680
Number of mutual edges: 34
Number of vertex colors: 3

Algorithm: enumeration
Subgraph size: 3

Generated 1000 random networks
   with locally constant number of bidirectional edges,
   exchanging only edges with the same vertex colors,
   5 exchanges per edge and 5 tries per edge.

21173 subgraphs were enumerated in the original network.
21479592 subgraphs were enumerated in the random networks.
21500765 subgraphs were enumerated in all networks.

For the random networks: 7379846 tries were made, 3237733 were successful.
Randomization took 4.968 seconds.
Enumeration took 19.983 seconds.


Result overview:

   ID Adj   Frequency     Mean-Freq  Standard-Dev    Z-Score  p-Value
           [Original]      [Random]      [Random]

    6 111     83.748%       82.553%    0.00085102     14.046        0
      020
      002

   14 111     9.1673%        10.08%     0.0008586    -10.632        1
      110
      002

   36 101      2.574%       3.1664%    0.00048349    -12.252        1
      011
      002

   12 101     1.5019%       1.5878%    0.00024707    -3.4748        1
      110
      002

   46 111     1.2421%      0.70258%    0.00048005      11.24        0
      111
      002

    6 100    0.59982%      0.69855%    0.00025044    -3.9422        1
      111
      002

   78 101    0.52898%      0.66656%   9.5388e-005    -14.424        1
      011
      111

   38 101    0.35422%      0.24188%    0.00025431     4.4176        0
      111
      002

  164 110    0.14641%       0.1799%   2.6754e-005    -12.516        1
      110
      101

  238 111   0.056676%     0.016243%   3.6561e-005     11.059        0
      111
      111

  174 110   0.028338%    0.0016713%   2.6684e-005     9.9936        0
      111
      111

   14 100   0.018892%     0.072809%   2.7124e-005    -19.878        1
      011
      111

   46 100   0.014169%  4.6518e-006%    1.471e-006     96.288        0
      111
      111

   36 100   0.014169%     0.027929%    1.506e-006    -91.369        1
      110
      101

  166 110   0.004723%            0%             0  undefined        0
      110
      111
