# Supplementary material for: Dynamics of Regulatory Networks in Gastrin-Treated Adenocarcinoma Cells
Source: PLoS One. 2014 Jan 8;9(1):e78349. doi: 10.1371/journal.pone.0078349 (PMC3885390; doi:10.1371/journal.pone.0078349)
Supplement: File S7 — Network motif analysis. The complete results of the 4-node network motif analysis for the IE active sub-network are provided as text file. (OUT) [file pone.0078349.s007.out]

FANMOD 1.1 subgraph enumeration
-------------------------------

Network name: C:\Users\nareshd\Desktop\Journal_publications\2013OCT\EGF\Gastrin2013OCT\motif_analysis\ADJ_motif_10NOV2013_IE.txt
Network type: Directed
Number of nodes: 778
Number of edges: 1951
Number of single edges: 1912
Number of mutual edges: 39
Number of vertex colors: 3

Algorithm: enumeration
Subgraph size: 4

Generated 100 random networks
   with locally constant number of bidirectional edges,
   exchanging only edges with the same vertex colors,
   5 exchanges per edge and 5 tries per edge.

6167147 subgraphs were enumerated in the original network.
619231055 subgraphs were enumerated in the random networks.
625398202 subgraphs were enumerated in all networks.

For the random networks: 1627432 tries were made, 959936 were successful.
Randomization took 1.774 seconds.
Enumeration took 1153.72 seconds.


Result overview:

     ID  Adj   Frequency     Mean-Freq  Standard-Dev    Z-Score  p-Value
              [Original]      [Random]      [Random]

     14 1111      85.74%       85.392%    0.00096614     3.6052        0
        0200
        0020
        0002

    140 1001     6.5946%       6.8738%     0.0011138    -2.5066     0.99
        0111
        0020
        0002

     30 1100     3.2897%       3.1986%     0.0011836    0.76997     0.24
        1111
        0020
        0002

    150 1110     1.3401%       1.4758%     0.0012964    -1.0469     0.88
        1101
        0020
        0002

     14 1000    0.85456%      0.86946%    0.00030987   -0.48091     0.61
        1111
        0020
        0002

    158 1101    0.53707%      0.60779%    0.00099791   -0.70869     0.74
        1111
        0020
        0002

     74 1001    0.32385%      0.29733%    0.00034005    0.77987     0.27
        1110
        0020
        0002

    204 1011    0.31559%      0.25775%     0.0001353      4.275        0
        0111
        0020
        0002

    602 1011    0.16624%      0.19743%    0.00011612    -2.6861        1
        0110
        1110
        0002

    396 1001    0.14546%      0.14309%   5.4322e-005    0.43724     0.37
        0111
        0110
        0002

    142 1001    0.11456%     0.096324%    0.00029736    0.61322     0.31
        1111
        0020
        0002

    286 1010   0.093398%      0.11885%   7.3406e-005    -3.4678        1
        0110
        1111
        0002

     28 1011   0.067584%     0.067585%   4.6598e-005-0.00028365     0.51
        1100
        0020
        0002

   2184 1001   0.058228%     0.057398%   1.5197e-005    0.54629     0.29
        0101
        0011
        0002

    140 1000   0.049634%     0.047456%   6.8388e-005    0.31841     0.48
        1101
        1010
        0002

    862 1110   0.038056%     0.016004%   5.1357e-005     4.2939        0
        1110
        1111
        0002

    588 1101   0.027403%     0.028126%   2.6552e-005   -0.27225     0.64
        0110
        0110
        0002

     30 1000   0.026317%     0.020237%   3.0218e-005     2.0119        0
        0110
        1111
        0002

    222 1111   0.025312%     0.027641%   9.9454e-005   -0.23419     0.57
        1111
        0020
        0002

    140 1000    0.02356%      0.02342%   2.4001e-005   0.058431     0.48
        0101
        1011
        0002

    414 1011   0.021842%     0.023163%   2.1679e-005   -0.60943      0.7
        0110
        1111
        0002

    202 1011   0.021128%      0.02137%   3.4069e-005  -0.071126     0.52
        1110
        0020
        0002

    332 1101    0.01868%      0.02258%   7.1336e-005    -0.5467     0.65
        1100
        0110
        0002

   2202 1001   0.011205%     0.011865%   1.0962e-005   -0.60243     0.73
        0111
        0111
        0002

    150 1000    0.01028%    0.0094034%   2.9039e-005    0.30195      0.4
        0111
        1110
        0002

   2116 1001  0.0099236%    0.0095503%   8.9706e-006    0.41611     0.36
        1100
        1010
        0002

    284 1010  0.0092425%    0.0096341%   8.7665e-006   -0.44666     0.66
        0110
        1011
        0002

    392 1001  0.0068103%    0.0083165%    1.231e-005    -1.2236     0.89
        0101
        1010
        0002

    972 1011   0.006486%    0.0098894%   1.1825e-005    -2.8782        1
        0111
        1110
        0002

    204 1000  0.0045402%    0.0032863%    8.561e-006     1.4646     0.08
        1101
        1011
        0002

    390 1001   0.004378%    0.0060868%   1.3751e-005    -1.2426     0.87
        0110
        1110
        0002

    990 1110  0.0041835%    0.0020052%    7.802e-006     2.7919        0
        1111
        1111
        0002

    206 1011  0.0038916%    0.0032718%   1.4481e-005    0.42802     0.31
        1111
        0020
        0002

   2124 1001  0.0032592%    0.0032082%   6.2587e-006   0.081572     0.49
        1101
        1010
        0002

    350 1100  0.0029511%    0.0024063%   1.3994e-005    0.38934     0.36
        1111
        1110
        0002

    716 1011    0.00287%    0.0034657%   1.0587e-005   -0.56261     0.64
        0111
        1010
        0002

   8598 1010  0.0021566%    0.0041978%   3.6571e-006    -5.5814        1
        0101
        1011
        0111

   4382 1001  0.0021404%    0.0035151%    3.276e-006    -4.1965        1
        0101
        0011
        1111

    666 1011  0.0020107%    0.0013271%   5.0988e-006     1.3405     0.13
        0110
        1011
        0002

   2462 1011  0.0018647%    0.0017909%   3.6394e-006    0.20291     0.38
        0111
        1111
        0002

   2188 1001  0.0018647%    0.0021069%   5.0345e-006   -0.48099     0.62
        0101
        1011
        0002

   4958 1001   0.001735%   0.00093925%   2.1309e-006     3.7343        0
        0111
        0111
        1111

   4492 1001  0.0016053%    0.0012616%   4.4388e-006    0.77436      0.2
        0101
        1010
        1101

    714 1011  0.0016053%    0.0015683%   3.7239e-006   0.099392     0.47
        0110
        0111
        0002

    158 1000  0.0015566%    0.0016325%   6.2037e-006   -0.12223     0.52
        0111
        1111
        0002

    398 1001  0.0010215%    0.0010709%   3.4731e-006   -0.14203     0.59
        0110
        1111
        0002

  18568 1100 0.00095668%   0.00087239%   9.4407e-007    0.89285     0.18
        1100
        1010
        1001

    606 1100 0.00084318%    0.0034037%   1.7549e-005     -1.459     0.92
        1110
        1111
        0002

    396 1000 0.00063238%   0.00073559%   2.7922e-006   -0.36962     0.57
        0101
        1010
        1101

    602 1000 0.00058374%   0.00054324%   1.5615e-006    0.25932     0.33
        0110
        0111
        1011

   2184 1000 0.00056752%   0.00050757%   6.1245e-007    0.97892        0
        1100
        1010
        1001

    286 1000 0.00056752%   0.00065065%   1.0561e-006   -0.78716     0.72
        0101
        0011
        1111

    734 1100 0.00055131%   0.00054792%   3.2858e-006   0.010302     0.47
        1111
        1111
        0002

   2458 1011 0.00051888%    0.0003374%   1.5266e-006     1.1888     0.09
        0111
        1011
        0002

   2252 1001 0.00051888%   0.00038454%   1.6431e-006    0.81762     0.18
        1101
        1011
        0002

   8588 1010  0.0004378%   0.00034595%   1.8514e-006    0.49613      0.3
        0101
        1010
        1101

  13278 1011 0.00038916%   0.00015004%   7.1911e-007     3.3253        0
        0111
        1111
        1111

   2398 1101 0.00035673%   0.00015034%   1.2957e-006     1.5929     0.05
        1111
        1110
        0002

    858 1101 0.00030808%   0.00078117%   4.8396e-006   -0.97752     0.81
        1110
        1110
        0002

   2198 1001 0.00027565%   0.00045732%   1.7177e-006    -1.0576     0.85
        0111
        1110
        0002

   4380 1001 0.00027565%   0.00031491%   6.2942e-007   -0.62367     0.66
        0101
        0011
        1101

   3038 1111 0.00019458%    0.0001187%   7.8955e-007     0.9611     0.13
        1111
        1111
        0002

    862 1000 0.00019458%  4.8613e-005%   3.7618e-007     3.8802        0
        0111
        0111
        1111

   4510 1001 0.00012972%   0.00019055%   9.5072e-007   -0.63979      0.7
        0101
        1011
        1111

    332 1000 0.00012972%   0.00010304%   5.3152e-007    0.50195     0.22
        0101
        0110
        1101

   8606 1010  0.0001135%  7.1862e-005%   3.6469e-007     1.1419     0.09
        0101
        1011
        1111

  16982 1100  0.0001135%   0.00014452%   8.2185e-007   -0.37739     0.62
        0110
        0111
        0111

  17238 1100 9.729e-005%  5.7494e-005%    5.708e-007    0.69719     0.18
        0111
        0111
        0111

   2206 1001 8.1075e-005%   0.00013696%   6.9907e-007   -0.79948     0.71
        0111
        1111
        0002

  19034 1100 6.486e-005%   0.00010126%   4.8419e-007   -0.75175      0.7
        1110
        0111
        1011

  19030 1100 4.8645e-005%  4.5536e-005%   2.6304e-007     0.1182     0.34
        1110
        0111
        0111

   2782 1101 4.8645e-005%  5.4106e-005%   4.9543e-007   -0.11023     0.38
        1111
        1111
        0002

  31710 1111 4.8645e-005%  1.6142e-007%   1.6142e-008     30.035        0
        1111
        1111
        1111

  27030 1110 3.243e-005%   0.00014598%   6.4696e-007    -1.7552        1
        1101
        1011
        0111

   9182 1010 3.243e-005%  2.9225e-005%   3.0073e-007    0.10656     0.31
        0111
        1111
        1111

  13214 1011 1.6215e-005%   1.098e-005%   1.4851e-007     0.3525     0.19
        0111
        1011
        1111

   8652 1010 1.6215e-005%  2.2623e-006%   6.5066e-008     2.1444     0.02
        0101
        1110
        1101

    974 1101 1.6215e-005%   0.00019718%   1.3997e-006    -1.2929     0.88
        1110
        1111
        0002

    350 1000 1.6215e-005%    8.56e-006%   8.1016e-008    0.94487        0
        0101
        0111
        1111
