# Supplementary material for: Dynamics of Regulatory Networks in Gastrin-Treated Adenocarcinoma Cells
Source: PLoS One. 2014 Jan 8;9(1):e78349. doi: 10.1371/journal.pone.0078349 (PMC3885390; doi:10.1371/journal.pone.0078349)
Supplement: File S8 — Network motif analysis. The complete results of the 4-node network motif analysis for the ME active sub-network are provided as text file. (OUT) [file pone.0078349.s008.out]

FANMOD 1.1 subgraph enumeration
-------------------------------

Network name: C:\Users\nareshd\Desktop\Journal_publications\2013OCT\EGF\Gastrin2013OCT\motif_analysis\ADJ_motif_10NOV2013_ME.txt
Network type: Directed
Number of nodes: 956
Number of edges: 3827
Number of single edges: 3728
Number of mutual edges: 99
Number of vertex colors: 3

Algorithm: enumeration
Subgraph size: 4

Generated 100 random networks
   with locally constant number of bidirectional edges,
   exchanging only edges with the same vertex colors,
   5 exchanges per edge and 5 tries per edge.

8757059 subgraphs were enumerated in the original network.
888141048 subgraphs were enumerated in the random networks.
896898107 subgraphs were enumerated in all networks.

For the random networks: 2776702 tries were made, 1915933 were successful.
Randomization took 3.104 seconds.
Enumeration took 1528.4 seconds.


Result overview:

     ID  Adj   Frequency     Mean-Freq  Standard-Dev    Z-Score  p-Value
              [Original]      [Random]      [Random]

     14 1111     70.702%       69.712%    0.00077654     12.747        0
        0200
        0020
        0002

    140 1001     15.124%       16.124%    0.00097418    -10.271        1
        0111
        0020
        0002

     30 1100     4.5539%       4.7496%    0.00083153    -2.3543     0.97
        1111
        0020
        0002

    150 1110     2.1983%       2.4127%    0.00093134    -2.3019     0.99
        1101
        0020
        0002

     14 1000     1.3598%       1.2798%    0.00034087     2.3493        0
        1111
        0020
        0002

     74 1001    0.91989%      0.93577%    0.00054892   -0.28943     0.63
        1110
        0020
        0002

    158 1101    0.88593%      0.79954%    0.00071802     1.2031     0.12
        1111
        0020
        0002

    204 1011    0.88173%      0.54397%    0.00013817     24.446        0
        0111
        0020
        0002

    396 1001    0.49656%      0.52582%   8.5822e-005    -3.4091        1
        0111
        0110
        0002

     28 1011     0.4911%      0.46342%    0.00015233     1.8172     0.02
        1100
        0020
        0002

    602 1011    0.44697%      0.52785%    0.00020575    -3.9312        1
        0110
        1110
        0002

   2184 1001     0.3207%      0.32531%   3.1445e-005    -1.4671     0.94
        0101
        0011
        0002

    286 1010    0.19156%      0.24415%   6.7198e-005    -7.8264        1
        0110
        1111
        0002

    140 1000    0.14535%      0.14219%   7.2062e-005    0.43786     0.25
        1101
        1010
        0002

    142 1001    0.14318%       0.1977%    0.00030858    -1.7671     0.96
        1111
        0020
        0002

    222 1111     0.1226%     0.028111%   6.2577e-005     15.099        0
        1111
        0020
        0002

    140 1000    0.11215%      0.11639%   2.5819e-005    -1.6415     0.91
        0101
        1011
        0002

    202 1011    0.09856%      0.11348%    0.00012228    -1.2199     0.93
        1110
        0020
        0002

    392 1001   0.076453%     0.075591%   3.6873e-005    0.23364     0.41
        0101
        1010
        0002

    588 1101   0.072776%     0.075047%   7.6451e-005   -0.29713     0.58
        0110
        0110
        0002

    332 1101   0.060351%     0.061972%    0.00010346    -0.1566     0.51
        1100
        0110
        0002

   2202 1001   0.051239%     0.040173%   2.6558e-005     4.1667        0
        0111
        0111
        0002

    862 1110   0.051204%     0.010777%   5.1374e-005     7.8693        0
        1110
        1111
        0002

     30 1000   0.047447%     0.050782%   3.6054e-005   -0.92491      0.8
        0110
        1111
        0002

    414 1011   0.046705%     0.046191%   2.8086e-005    0.18314     0.38
        0110
        1111
        0002

    284 1010   0.045049%     0.048114%    2.341e-005    -1.3092      0.9
        0110
        1011
        0002

   2116 1001    0.04304%     0.042202%   1.4621e-005    0.57287     0.33
        1100
        1010
        0002

    150 1000   0.031837%     0.034679%    3.695e-005   -0.76913     0.75
        0111
        1110
        0002

    390 1001   0.028663%     0.029726%   4.7837e-005   -0.22232     0.58
        0110
        1110
        0002

    972 1011   0.024472%     0.026354%   2.2361e-005   -0.84179     0.79
        0111
        1110
        0002

    536 1001   0.013372%    0.0047298%    2.825e-005     3.0592        0
        0110
        1010
        0002

   2188 1001   0.012881%     0.015141%   1.6262e-005    -1.3896     0.93
        0101
        1011
        0002

   8598 1010   0.012276%     0.018604%   7.5843e-006    -8.3432        1
        0101
        1011
        0111

    204 1000   0.010483%     0.008227%   9.1463e-006     2.4665     0.02
        1101
        1011
        0002

     28 1000  0.0095923%    0.0079205%   9.8325e-006     1.7003     0.04
        0110
        1011
        0002

     74 1000  0.0090784%    0.0086951%   1.5103e-005    0.25379     0.42
        0111
        1010
        0002

   2124 1001  0.0090441%     0.010276%   9.0884e-006    -1.3559     0.94
        1101
        1010
        0002

    606 1100  0.0090327%    0.0066814%   2.7725e-005    0.84811     0.16
        1110
        1111
        0002

    666 1011  0.0087016%    0.0047785%   9.0568e-006     4.3317        0
        0110
        1011
        0002

   4382 1001  0.0086559%     0.014571%     5.92e-006    -9.9913        1
        0101
        0011
        1111

    990 1110  0.0076281%    0.0012457%   6.8728e-006     9.2864        0
        1111
        1111
        0002

    716 1011   0.007297%     0.007413%   1.2753e-005  -0.090958      0.5
        0111
        1010
        0002

     14 1000  0.0071485%    0.0052932%   1.5372e-005      1.207     0.12
        0100
        1111
        0002

    206 1011  0.0068859%     0.011299%   3.4532e-005    -1.2781     0.92
        1111
        0020
        0002

    158 1000  0.0062464%    0.0049426%   2.6554e-005    0.49099      0.3
        1111
        1110
        0002

    158 1000  0.0051501%    0.0044719%   5.5426e-006     1.2237     0.13
        0111
        1111
        0002

   4958 1001  0.0051273%   0.00095715%   4.3001e-006     9.6979        0
        0111
        0111
        1111

     74 1000  0.0050816%    0.0050807%   1.3636e-005 0.00065309     0.51
        0101
        1110
        0002

    858 1101  0.0045106%    0.0037032%   1.5469e-005    0.52197      0.3
        1110
        1110
        0002

    714 1011  0.0044535%    0.0059704%   9.0837e-006    -1.6699     0.96
        0110
        0111
        0002

    396 1000  0.0042023%    0.0045053%   5.2952e-006   -0.57226     0.69
        0101
        1010
        1101

    350 1100  0.0039854%    0.0044253%   1.8346e-005   -0.23979     0.52
        1111
        1110
        0002

   2462 1011  0.0039739%    0.0035727%   5.2624e-006    0.76249     0.24
        0111
        1111
        0002

   4492 1001  0.0036999%    0.0056266%   7.3946e-006    -2.6056        1
        0101
        1010
        1101

    398 1001  0.0033002%    0.0041249%   7.6087e-006    -1.0838      0.9
        0110
        1111
        0002

  18568 1100  0.0032317%     0.003023%   1.9787e-006     1.0546     0.16
        1100
        1010
        1001

   2134 1001  0.0032203%    0.0013783%   8.1939e-006      2.248     0.02
        1110
        1110
        0002

    602 1000  0.0031517%    0.0030279%   3.5414e-006     0.3497     0.39
        0110
        0111
        1011

   2184 1000  0.0027406%    0.0025631%   1.5322e-006     1.1589     0.11
        1100
        1010
        1001

   2198 1001  0.0025237%    0.0027156%   5.4474e-006   -0.35229     0.63
        0111
        1110
        0002

   4380 1001  0.0024209%     0.002963%   2.8477e-006    -1.9035     0.95
        0101
        0011
        1101

   8588 1010  0.0017243%    0.0017838%   3.3114e-006   -0.17946     0.55
        0101
        1010
        1101

    734 1100   0.001633%   0.00059018%   2.4888e-006     4.1899        0
        1111
        1111
        0002

    652 1001  0.0015759%   0.00055131%   3.3196e-006     3.0864        0
        0111
        1010
        0002

    286 1000   0.001553%    0.0018609%   3.2439e-006   -0.94905     0.82
        0101
        0011
        1111

   2458 1011  0.0013018%   0.00094152%   2.3825e-006     1.5122     0.07
        0111
        1011
        0002

    590 1100  0.0010392%   0.00084881%   1.0899e-005    0.17465     0.35
        1100
        1111
        0002

   2076 1001  0.0010049%   0.00053331%   3.1354e-006     1.5041     0.06
        0110
        1011
        0002

   2252 1001 0.00095923%   0.00098949%   2.1768e-006   -0.13902     0.49
        1101
        1011
        0002

   2398 1101 0.00089071%   0.00034084%   1.8807e-006     2.9238     0.01
        1111
        1110
        0002

    202 1000 0.00084503%   0.00093013%   1.9243e-006   -0.44224     0.72
        0111
        1011
        0002

    710 1101 0.00083361%   0.00079212%   9.7691e-006   0.042473     0.37
        1100
        1110
        0002

    140 1000 0.00083361%   0.00073323%   1.7685e-006    0.56766     0.29
        0100
        1010
        1101

    588 1000  0.0007651%   0.00033676%    1.532e-006      2.796        0
        0110
        0110
        1101

   2116 1000  0.0007651%    0.0005526%   1.0719e-006     1.9825     0.02
        1100
        0110
        0101

    392 1000 0.00075368%   0.00067084%   2.3418e-006    0.35373     0.35
        0101
        1010
        1001

  13278 1011 0.00074226%  7.6566e-005%    6.069e-007     10.969        0
        0111
        1111
        1111

    142 1000 0.00063948%   0.00082837%   2.6864e-006    -0.7031     0.75
        0101
        1111
        0002

   3038 1111 0.00062806%  6.1931e-005%     4.67e-007     12.123        0
        1111
        1111
        0002

    974 1101 0.00061665%   0.00053317%   2.7032e-006     0.3088     0.33
        1110
        1111
        0002

  17238 1100 0.00055955%  4.9202e-005%   4.6482e-007     10.979        0
        0111
        0111
        0111

    222 1000 0.00051387%   0.00030192%   2.2378e-006    0.94712     0.14
        1111
        1111
        0002

   2206 1001 0.00050245%    0.0005765%     1.34e-006   -0.55258     0.69
        0111
        1111
        0002

   4510 1001 0.00049103%   0.00077122%   2.9225e-006   -0.95875     0.83
        0101
        1011
        1111

    414 1000 0.00044535%   0.00038406%   2.0143e-006    0.30429     0.37
        0101
        1011
        1111

  16982 1100  0.0004111%   0.00046381%   1.4402e-006   -0.36598     0.64
        0110
        0111
        0111

   2142 1001 0.00038826%   0.00037417%   2.5124e-006   0.056075     0.37
        1111
        1110
        0002

    862 1000 0.00036542%  6.3053e-005%   3.5746e-007     8.4588        0
        0111
        0111
        1111

  10372 1010 0.00036542%   0.00044008%   3.0881e-006   -0.24177     0.47
        1100
        1010
        0101

  18504 1100 0.00030832%   0.00039835%   2.5735e-006   -0.34984     0.61
        1100
        0110
        1001

    390 1000 0.00028548%   0.00025693%    8.662e-007    0.32963     0.33
        0101
        1010
        0111

  19030 1100 0.00027406%   0.00036812%   1.8698e-006   -0.50305     0.64
        1110
        0111
        0111

   8606 1010 0.00026265%   0.00035156%   2.2241e-006   -0.39977     0.62
        0101
        1011
        1111

    666 1000 0.00025123%  2.2187e-005%    4.124e-007     5.5538        0
        0110
        1011
        1011

   2202 1000 0.00018271%    0.0002402%   1.2592e-006   -0.45659     0.63
        1100
        1011
        1011

  27030 1110 0.00018271%   0.00095356%   1.8572e-006    -4.1506        1
        1101
        1011
        0111

  13214 1011 0.00017129%  9.0088e-006%   1.3486e-007     12.033        0
        0111
        1011
        1111

  31710 1111 0.00015987%  1.1262e-007%   1.1262e-008     141.86        0
        1111
        1111
        1111

    718 1101 0.00015987%   0.00012881%   1.6514e-006    0.18807     0.36
        1100
        1111
        0002

   4438 1001 0.00014845%  8.0053e-005%   7.1533e-007     0.9562     0.14
        0101
        0111
        0111

   2782 1101 0.00014845%  7.4545e-005%    5.017e-007     1.4731     0.06
        1111
        1111
        0002

  19034 1100 0.00013703%   0.00033732%   9.8926e-007    -2.0246        1
        1110
        0111
        1011

   2204 1001 0.00013703%    0.0001036%   7.2259e-007    0.46271     0.28
        0111
        1011
        0002

    536 1000 0.00012561%  2.1056e-005%   3.1552e-007     3.3138        0
        0110
        0011
        1001

   9182 1010 0.00012561%  1.8355e-005%   2.0851e-007     5.1439     0.01
        0111
        1111
        1111

   8906 1010 0.00011419%   0.00011609%   1.3298e-006   -0.01427     0.46
        0110
        1110
        1011

    972 1000 0.00010277%   0.00013792%   5.0196e-007   -0.70022     0.67
        0111
        1110
        1101

  18518 1100 0.00010277%  7.2408e-005%   4.2402e-007    0.71615     0.17
        1100
        0111
        0111

    150 1000 7.9936e-005%  8.4105e-005%   3.1037e-007   -0.13435     0.48
        0100
        1011
        0111

  18572 1100 7.9936e-005%  9.1097e-005%   1.0132e-006   -0.11016      0.5
        1100
        1010
        1101

    332 1000 6.8516e-005%   0.00031504%   1.1376e-006    -2.1671     0.98
        0101
        0110
        1101

    284 1000 6.8516e-005%   0.00021808%   6.9772e-007    -2.1436     0.98
        0101
        0011
        1101

   2270 1001 5.7097e-005%  4.0086e-005%   3.6371e-007    0.46769     0.26
        1111
        1111
        0002

   2182 1001 4.5677e-005%    0.0001752%   8.9994e-007    -1.4392     0.97
        0101
        1110
        0002

     30 1000 4.5677e-005%  5.2581e-005%   2.3794e-007   -0.29016     0.56
        0100
        0011
        1111

    990 1000 4.5677e-005%   9.006e-006%   1.1751e-007     3.1206     0.01
        0111
        1111
        1111

   2758 1101 4.5677e-005%  3.2205e-005%   5.2222e-007    0.25798     0.21
        1101
        1110
        0002

    204 1000 4.5677e-005%  1.6665e-005%   1.4089e-007     2.0593     0.04
        0100
        1110
        1101

   4694 1001 4.5677e-005%  5.1574e-005%    6.126e-007  -0.096251     0.42
        0110
        0111
        0111

    606 1000 4.5677e-005%  1.5424e-005%   1.5067e-007      2.008     0.04
        0110
        0111
        1111

    716 1000 4.5677e-005%  3.9632e-005%   2.4759e-007    0.24417     0.33
        0110
        1110
        1101

     74 1000 3.4258e-005%  3.6033e-005%   2.1663e-007  -0.081923     0.35
        0100
        0110
        1011

   2198 1000 3.4258e-005%  2.5221e-005%   2.1299e-007    0.42431     0.21
        1100
        1011
        0111

   2134 1000 3.4258e-005%   1.813e-005%   1.7084e-007    0.94408     0.13
        1100
        0111
        0111

   2462 1000 3.4258e-005%  1.8466e-005%    2.249e-007    0.70217     0.17
        1101
        1011
        1111

  18846 1100 2.2839e-005%   3.547e-005%   3.1826e-007   -0.39687      0.5
        1101
        1011
        1111

   6494 1001 2.2839e-005%  7.7679e-006%   1.2361e-007     1.2192     0.07
        1101
        0111
        1111

  19148 1100 2.2839e-005%  1.0247e-005%   1.4504e-007    0.86815     0.11
        1110
        1110
        1101

    158 1000 2.2839e-005%  1.1826e-005%   1.2023e-007    0.91601      0.1
        0100
        1011
        1111

   2766 1101 2.2839e-005%  8.2168e-006%   1.6297e-007     0.8972      0.1
        1101
        1111
        0002

   2190 1001 1.1419e-005%  4.7858e-005%   3.2272e-007    -1.1291     0.83
        0101
        1111
        0002

   8844 1010 1.1419e-005%  4.6155e-006%   8.3278e-008    0.81701     0.09
        0110
        1010
        1101

   8908 1010 1.1419e-005%  2.4211e-005%   1.8969e-007   -0.67435     0.59
        0110
        1110
        1101

   6558 1001 1.1419e-005%  2.9839e-005%   2.7129e-007   -0.67898     0.64
        1101
        1011
        1111

  19038 1100 1.1419e-005%  3.7168e-006%   8.3257e-008    0.92515      0.1
        1110
        0111
        1111

     14 1000 1.1419e-005%  6.9803e-006%   7.1168e-008    0.62375     0.08
        0100
        0010
        1111

  18782 1100 1.1419e-005%  4.9549e-006%   9.7775e-008    0.66115     0.09
        1101
        0111
        1111

  16986 1100 1.1419e-005%  3.1075e-005%   2.5807e-007   -0.76163     0.68
        0110
        0111
        1011

  19422 1100 1.1419e-005%  1.3519e-006%   4.3215e-008     2.3296     0.02
        1111
        1111
        1111

  27614 1110 1.1419e-005%  2.7036e-006%   7.0014e-008     1.2449     0.08
        1111
        1111
        1111

  13262 1011 1.1419e-005%  4.5726e-005%    6.176e-007   -0.55549      0.6
        0111
        1110
        1111

    590 1000 1.1419e-005%   2.477e-006%   5.2065e-008     1.7175     0.02
        0110
        0110
        1111
