# Supplementary material for: Dynamics of Regulatory Networks in Gastrin-Treated Adenocarcinoma Cells
Source: PLoS One. 2014 Jan 8;9(1):e78349. doi: 10.1371/journal.pone.0078349 (PMC3885390; doi:10.1371/journal.pone.0078349)
Supplement: File S9 — Network motif analysis. The complete results of the 4-node network motif analysis for the ML active sub-network are provided as text file. (OUT) [file pone.0078349.s009.out]

FANMOD 1.1 subgraph enumeration
-------------------------------

Network name: C:\Users\nareshd\Desktop\Journal_publications\2013OCT\EGF\Gastrin2013OCT\motif_analysis\ADJ_motif_10NOV2013_ML.txt
Network type: Directed
Number of nodes: 1289
Number of edges: 5758
Number of single edges: 5573
Number of mutual edges: 185
Number of vertex colors: 3

Algorithm: enumeration
Subgraph size: 4

Generated 100 random networks
   with locally constant number of bidirectional edges,
   exchanging only edges with the same vertex colors,
   5 exchanges per edge and 5 tries per edge.

27609091 subgraphs were enumerated in the original network.
2811285758 subgraphs were enumerated in the random networks.
2838894849 subgraphs were enumerated in all networks.

For the random networks: 4508504 tries were made, 2839863 were successful.
Randomization took 7.878 seconds.
Enumeration took 5797.61 seconds.


Result overview:

     ID  Adj   Frequency     Mean-Freq  Standard-Dev    Z-Score  p-Value
              [Original]      [Random]      [Random]

     14 1111     71.697%       70.412%     0.0006315     20.344        0
        0200
        0020
        0002

    140 1001     10.464%       11.665%    0.00092927    -12.921        1
        0111
        0020
        0002

     30 1100     4.3853%       4.5462%    0.00050487    -3.1857        1
        1111
        0020
        0002

     14 1000     2.7139%       2.6449%    0.00043171      1.599     0.03
        1111
        0020
        0002

    150 1110     1.9748%       2.1522%    0.00059012    -3.0061        1
        1101
        0020
        0002

     28 1011     1.7049%       1.8059%     0.0006381    -1.5836     0.94
        1100
        0020
        0002

     74 1001     1.4823%       1.4565%    0.00086437    0.29806     0.37
        1110
        0020
        0002

    158 1101    0.80702%      0.73171%    0.00044274     1.7009     0.04
        1111
        0020
        0002

    602 1011    0.66038%       0.7704%    0.00014318    -7.6836        1
        0110
        1110
        0002

    204 1011    0.64652%      0.43674%    0.00013523     15.512        0
        0111
        0020
        0002

    202 1011    0.53579%      0.41187%    0.00055716     2.2241        0
        1110
        0020
        0002

    142 1001    0.32774%      0.35955%    0.00035685   -0.89144     0.77
        1111
        0020
        0002

    396 1001    0.32564%      0.36849%    5.184e-005    -8.2662        1
        0111
        0110
        0002

    140 1000    0.28694%      0.29443%    0.00011084   -0.67625     0.71
        1101
        1010
        0002

    286 1010    0.20288%      0.28656%   6.0616e-005    -13.805        1
        0110
        1111
        0002

   2184 1001    0.17549%      0.17759%   2.3808e-005   -0.88146      0.8
        0101
        0011
        0002

    140 1000    0.13283%      0.13927%   3.1131e-005    -2.0673     0.98
        0101
        1011
        0002

    222 1111     0.1176%     0.026207%   3.6479e-005     25.053        0
        1111
        0020
        0002

    588 1101    0.10323%      0.11493%   8.5801e-005    -1.3633     0.92
        0110
        0110
        0002

    862 1110   0.087736%     0.026122%   4.6546e-005     13.237        0
        1110
        1111
        0002

     30 1000    0.08587%     0.099314%   4.4728e-005    -3.0056        1
        0110
        1111
        0002

    332 1101    0.07938%      0.07449%   6.3244e-005    0.77313     0.21
        1100
        0110
        0002

    392 1001   0.078253%     0.090818%   3.4898e-005    -3.6006        1
        0101
        1010
        0002

    284 1010   0.064374%     0.075934%   4.1016e-005    -2.8185     0.99
        0110
        1011
        0002

   2116 1001   0.062309%     0.063398%   2.2337e-005   -0.48733     0.69
        1100
        1010
        0002

    390 1001   0.057427%     0.056614%   7.6811e-005    0.10579     0.46
        0110
        1110
        0002

    414 1011   0.056644%      0.05355%   2.3951e-005     1.2919      0.1
        0110
        1111
        0002

    206 1011   0.055822%     0.037539%   9.9083e-005     1.8453     0.05
        1111
        0020
        0002

     28 1000   0.052461%     0.045049%   3.1093e-005     2.3839        0
        0110
        1011
        0002

    150 1000   0.047441%     0.053069%   3.4467e-005    -1.6328     0.91
        0111
        1110
        0002

    606 1100   0.035731%      0.02734%   4.2972e-005     1.9526     0.03
        1110
        1111
        0002

   2202 1001   0.032507%     0.027766%   1.2972e-005     3.6554        0
        0111
        0111
        0002

    972 1011   0.028454%     0.037909%   1.4875e-005     -6.356        1
        0111
        1110
        0002

   4382 1001   0.025818%     0.037666%   8.1745e-006    -14.495        1
        0101
        0011
        1111

     74 1000   0.023148%     0.022163%   2.4284e-005    0.40567     0.31
        0111
        1010
        0002

    858 1101   0.021696%     0.018615%   3.5365e-005    0.87115     0.15
        1110
        1110
        0002

    204 1000   0.020432%     0.018702%   1.4457e-005     1.1964     0.13
        1101
        1011
        0002

    158 1000   0.019874%     0.019839%   3.4656e-005   0.010176     0.44
        1111
        1110
        0002

   2188 1001   0.019233%     0.019432%    1.355e-005   -0.14724     0.58
        0101
        1011
        0002

     14 1000   0.018784%     0.019626%   2.3014e-005   -0.36617     0.64
        0100
        1111
        0002

    350 1100   0.016179%     0.011282%   1.9383e-005     2.5266     0.01
        1111
        1110
        0002

   2124 1001   0.015147%     0.016217%   1.2097e-005   -0.88455     0.78
        1101
        1010
        0002

   8598 1010   0.014564%     0.026409%   6.6146e-006    -17.908        1
        0101
        1011
        0111

    990 1110   0.011558%    0.0027505%    5.499e-006     16.016        0
        1111
        1111
        0002

   4958 1001   0.011196%    0.0030088%   5.2842e-006     15.493        0
        0111
        0111
        1111

    158 1000   0.010812%    0.0080046%   7.2903e-006     3.8504        0
        0111
        1111
        0002

     74 1000   0.010754%     0.010963%   2.3487e-005  -0.088951     0.51
        0101
        1110
        0002

    666 1011  0.0092614%    0.0063296%   8.1246e-006     3.6086        0
        0110
        1011
        0002

    714 1011  0.0091564%    0.0098231%    9.333e-006   -0.71431     0.77
        0110
        0111
        0002

   2184 1000  0.0090296%    0.0089023%   4.3396e-006    0.29345     0.36
        1100
        1010
        1001

    396 1000  0.0082654%    0.0085838%   4.3945e-006   -0.72458      0.8
        0101
        1010
        1101

    716 1011  0.0080445%     0.010415%   9.5217e-006    -2.4896     0.99
        0111
        1010
        0002

    710 1101  0.0079539%    0.0014198%   9.7721e-006     6.6864        0
        1100
        1110
        0002

    202 1000  0.0078634%     0.004897%   7.8498e-006     3.7788        0
        0111
        1011
        0002

    536 1001  0.0075989%     0.012637%   4.8752e-005    -1.0333     0.88
        0110
        1010
        0002

    398 1001  0.0075989%    0.0083022%    1.119e-005   -0.62841      0.7
        0110
        1111
        0002

   2134 1001  0.0070339%    0.0039889%   1.4744e-005     2.0653     0.04
        1110
        1110
        0002

   4492 1001  0.0062914%    0.0091869%   6.0113e-006    -4.8167        1
        0101
        1010
        1101

    142 1000  0.0056141%    0.0068143%    1.962e-005   -0.61174     0.72
        1100
        1111
        0002

    602 1000  0.0048064%     0.006324%   4.3426e-006    -3.4946        1
        0110
        0111
        1011

    202 1000  0.0047195%     0.007378%   2.0109e-005    -1.3221     0.93
        1101
        1110
        0002

    590 1100  0.0045528%    0.0024251%   1.2433e-005     1.7113     0.07
        1100
        1111
        0002

   2462 1011  0.0042522%    0.0041194%   4.5918e-006    0.28932     0.35
        0111
        1111
        0002

    974 1101   0.003977%    0.0026829%   5.2933e-006     2.4448     0.01
        1110
        1111
        0002

   4510 1001  0.0039045%    0.0040992%   3.8221e-006   -0.50928      0.7
        0101
        1011
        1111

   2198 1001  0.0035604%    0.0047796%   6.4653e-006    -1.8857     0.95
        0111
        1110
        0002

   4380 1001  0.0031475%    0.0047177%   3.1536e-006    -4.9792        1
        0101
        0011
        1101

  18568 1100  0.0029193%    0.0035169%   2.1832e-006     -2.737        1
        1100
        1010
        1001

    334 1010  0.0027237%    0.0022103%   9.7666e-006    0.52575     0.27
        1100
        1111
        0002

    734 1100  0.0026187%    0.0017575%   3.1918e-006     2.6982     0.01
        1111
        1111
        0002

    222 1000  0.0025897%    0.0013708%    3.007e-006     4.0536        0
        1111
        1111
        0002

    392 1000  0.0025209%    0.0022896%   3.2017e-006    0.72246     0.21
        0101
        1010
        1001

    142 1000  0.0025064%    0.0025254%   4.8996e-006  -0.038668     0.46
        0101
        1111
        0002

    286 1000  0.0021768%    0.0033977%   2.9681e-006    -4.1132        1
        0101
        0011
        1111

   8588 1010  0.0021008%    0.0019462%    2.579e-006    0.59913     0.26
        0101
        1010
        1101

   2252 1001  0.0020102%    0.0016392%   2.4763e-006     1.4982     0.07
        1101
        1011
        0002

   2142 1001  0.0019993%    0.0011132%   3.4781e-006     2.5479     0.01
        1111
        1110
        0002

  13278 1011   0.001677%   0.00056442%   1.1394e-006     9.7642        0
        0111
        1111
        1111

   2076 1001  0.0016154%    0.0026277%   5.3972e-006    -1.8755     0.97
        0110
        1011
        0002

   2202 1000  0.0015901%    0.0014457%   2.8267e-006     0.5106     0.29
        1100
        1011
        1011

   2458 1011  0.0014705%    0.0013635%   1.8896e-006     0.5663     0.22
        0111
        1011
        0002

    140 1000   0.001409%    0.0019877%    2.559e-006    -2.2616     0.99
        0100
        1010
        1101

  16982 1100  0.0014053%    0.0011894%   1.5915e-006     1.3569     0.08
        0110
        0111
        0111

   2398 1101  0.0014017%    0.0011486%   2.8643e-006    0.88354     0.18
        1111
        1110
        0002

  10372 1010  0.0013872%    0.0010243%   2.0745e-006     1.7497     0.06
        1100
        1010
        0101

   2206 1001  0.0013872%    0.0011329%   1.8252e-006     1.3937     0.08
        0111
        1111
        0002

    718 1101  0.0013293%   0.00032865%   1.8779e-006     5.3285        0
        1100
        1111
        0002

   2116 1000  0.0012822%    0.0013346%   1.5191e-006   -0.34483     0.65
        1100
        0110
        0101

   8606 1010  0.0012532%    0.0011648%   2.2813e-006    0.38743     0.32
        0101
        1011
        1111

    414 1000  0.0012351%    0.0013356%   2.3397e-006   -0.42966     0.65
        0101
        1011
        1111

  19030 1100 0.00098518%   0.00098084%   1.9871e-006   0.021858     0.54
        1110
        0111
        0111

    206 1000 0.00094896%    0.0013113%   4.1634e-006    -0.8703     0.81
        1101
        1111
        0002

  17238 1100 0.00093447%   0.00022215%   9.1167e-007     7.8134        0
        0111
        0111
        0111

   3038 1111  0.0009055%   0.00014198%   4.7748e-007     15.991        0
        1111
        1111
        0002

   2118 1001 0.00086203%    0.0013079%   7.1985e-006   -0.61936     0.77
        1100
        1110
        0002

    652 1001 0.00081857%    0.0015348%    5.102e-006    -1.4038     0.97
        0111
        1010
        0002

    390 1000 0.00070629%   0.00059922%   1.0468e-006     1.0228     0.16
        0101
        1010
        0111

  18504 1100 0.00069542%   0.00065323%   1.8282e-006    0.23082     0.44
        1100
        0110
        1001

    588 1000 0.00068094%   0.00070346%   1.4158e-006    -0.1591     0.56
        0110
        0110
        1101

    284 1000 0.00065558%   0.00082793%   1.0998e-006    -1.5671     0.95
        0101
        0011
        1101

    332 1000 0.00064834%   0.00077155%   1.2798e-006   -0.96279     0.82
        0101
        0110
        1101

    862 1000 0.00063385%   0.00023371%   5.8447e-007     6.8462        0
        0111
        0111
        1111

    972 1000 0.00062661%   0.00070265%   1.1254e-006   -0.67569     0.74
        0111
        1110
        1101

   9182 1010 0.00060125%    0.0001897%   5.5476e-007     7.4184        0
        0111
        1111
        1111

   2188 1000 0.00058676%   0.00063853%   1.8362e-006   -0.28195     0.65
        1100
        1010
        1101

  13214 1011 0.00052881%  8.5983e-005%   3.7114e-007     11.932        0
        0111
        1011
        1111

   2182 1001 0.00048173%     0.000378%   1.3055e-006    0.79457     0.25
        0101
        1110
        0002

   2204 1001 0.00041653%   0.00048272%   1.2338e-006   -0.53643     0.69
        0111
        1011
        0002

  27030 1110 0.00040929%    0.0028408%    1.808e-006    -13.449        1
        1101
        1011
        0111

   2270 1001 0.00035858%   0.00012546%   4.8891e-007     4.7681        0
        1111
        1111
        0002

   2124 1000 0.00034047%   0.00037241%   1.0651e-006   -0.29994     0.66
        1100
        0110
        1101

  18572 1100 0.00033685%   0.00014638%   6.5797e-007     2.8947        0
        1100
        1010
        1101

   2782 1101 0.00031511%   0.00026204%   7.1364e-007    0.74369     0.19
        1111
        1111
        0002

    666 1000 0.00031149%   0.00015362%   5.8959e-007     2.6776     0.01
        0110
        1011
        1011

     28 1000   0.000297%   0.00017885%   3.5776e-007     3.3027        0
        0100
        0011
        1101

  19034 1100 0.00029338%   0.00093697%   1.8797e-006    -3.4239        1
        1110
        0111
        1011

   8906 1010 0.00028976%   0.00017222%   8.3846e-007     1.4019     0.07
        0110
        1110
        1011

  16780 1100 0.00028976%   0.00022143%    8.668e-007    0.78834     0.23
        0101
        1010
        1101

   6558 1001 0.00027889%   0.00025729%   6.3906e-007    0.33805     0.32
        1101
        1011
        1111

  27614 1110 0.00027527%  2.8567e-005%   1.8475e-007     13.354        0
        1111
        1111
        1111

  31710 1111 0.00023905%  3.2034e-007%   3.2034e-008     74.524        0
        1111
        1111
        1111

    604 1010 0.00023181%    0.0040437%   1.9652e-005    -1.9397     0.98
        1101
        1110
        0002

    662 1011 0.00022819%    0.0010626%   6.6633e-006    -1.2523     0.96
        1100
        1110
        0002

   4438 1001 0.00022819%   0.00020956%   7.6293e-007    0.24414     0.39
        0101
        0111
        0111

  13262 1011 0.00020645%   0.00026825%   7.7955e-007   -0.79273     0.78
        0111
        1110
        1111

   2462 1000 0.00019921%   0.00020954%    8.389e-007   -0.12317     0.47
        1101
        1011
        1111

     30 1000 0.00019559%   0.00036662%    6.264e-007    -2.7304        1
        0100
        0011
        1111

    990 1000 0.00019197%  7.7723e-005%   2.5259e-007     4.5228        0
        0111
        1111
        1111

   2758 1101 0.00019197%  5.7604e-005%   6.1949e-007     2.1689     0.05
        1101
        1110
        0002

  18518 1100 0.00017748%   0.00011962%   4.9191e-007     1.1761     0.15
        1100
        0111
        0111

    150 1000 0.00017386%   0.00022499%   4.6042e-007    -1.1105     0.85
        0100
        1011
        0111

    858 1000 0.00017023%   0.00011806%   3.4301e-007      1.521      0.1
        0111
        0111
        1011

   4694 1001 0.00015575%   0.00018356%   6.2703e-007   -0.44352     0.66
        0110
        0111
        0111

   2190 1001  0.0001485%   0.00013325%   4.0543e-007    0.37618     0.33
        0101
        1111
        0002

   2126 1001  0.0001485%   0.00027525%   1.2957e-006   -0.97818      0.9
        1100
        1111
        0002

     74 1000 0.00014488%   0.00012482%   3.6618e-007    0.54791     0.25
        0100
        0110
        1011

  18846 1100 0.00014488%   0.00012062%   4.4371e-007    0.54674     0.28
        1101
        1011
        1111

   4686 1001 0.00014126%  3.0844e-005%   3.0212e-007     3.6547        0
        0110
        0110
        1111

   2198 1000 0.00013401%   0.00010077%   2.6976e-007     1.2324     0.11
        1100
        1011
        0111

    606 1000 0.00013039%   0.00016405%   3.7465e-007   -0.89836     0.76
        0110
        0111
        1111

  16986 1100 0.00013039%   0.00013809%   3.9444e-007    -0.1951      0.6
        0110
        0111
        1011

   2140 1001  0.0001159%   0.00026957%   1.1482e-006    -1.3383     0.94
        1101
        1110
        0002

    714 1000 0.00010504%   0.00013418%   5.6279e-007   -0.51775     0.69
        0110
        1110
        1011

  19038 1100 0.00010142%  2.6965e-005%   1.6956e-007     4.3907        0
        1110
        0111
        1111

  19422 1100 0.00010142%  1.8036e-005%    1.439e-007     5.7943        0
        1111
        1111
        1111

   2134 1000 0.00010142%  5.9688e-005%   2.5772e-007     1.6191     0.04
        1100
        0111
        0111

   6284 1001 9.4172e-005%   0.00012745%   5.4403e-007   -0.61173     0.68
        1100
        1010
        1101

    536 1000 9.055e-005%   0.00012969%   6.9164e-007   -0.56584     0.72
        0110
        0011
        1001

    350 1000 9.055e-005%   0.00011824%   3.2636e-007   -0.84854     0.78
        0101
        0111
        1111

    158 1000 8.3306e-005%   0.00012997%    3.235e-007    -1.4426     0.95
        0100
        1011
        1111

    710 1000 8.3306e-005%  1.3554e-005%   1.2641e-007      5.518        0
        0110
        1110
        0111

   6494 1001 8.3306e-005%  7.6873e-005%   2.7446e-007     0.2344     0.35
        1101
        0111
        1111

    398 1000 8.3306e-005%   0.00014901%   5.4061e-007    -1.2154      0.9
        0101
        1010
        1111

   2766 1101 7.6062e-005%   1.946e-005%   1.4285e-007     3.9624        0
        1101
        1111
        0002

    204 1000 7.244e-005%  7.3949e-005%   2.4778e-007  -0.060888     0.49
        0100
        1110
        1101

   4574 1001 6.8818e-005%  4.1762e-005%   1.7441e-007     1.5513     0.07
        0101
        1111
        1111

  10380 1010 6.8818e-005%   0.00011283%    5.759e-007   -0.76427     0.78
        1100
        1010
        1101

  17100 1100 6.1574e-005%  2.5327e-005%   1.8372e-007     1.9729     0.06
        0110
        1110
        1101

   2458 1000 5.433e-005%   4.546e-005%     2.81e-007    0.31564     0.34
        1101
        1011
        1011

  18590 1100 5.433e-005%  7.1505e-006%   7.4756e-008     6.3111        0
        1100
        1011
        1111

   2398 1000 5.0708e-005%  2.4937e-005%   1.5326e-007     1.6816     0.07
        1101
        0111
        1111

   2142 1000 4.7086e-005%  2.4898e-005%    1.358e-007     1.6339     0.05
        1100
        0111
        1111

  23006 1101 4.7086e-005%  7.4724e-007%    2.042e-008     22.692        0
        1101
        1111
        1111

   4442 1001 4.7086e-005%   0.00014858%   9.1599e-007     -1.108     0.94
        0101
        0111
        1011

  19148 1100 4.3464e-005%  2.1132e-005%   1.3786e-007       1.62     0.06
        1110
        1110
        1101

   2254 1001 4.3464e-005%  8.0753e-005%   3.8895e-007   -0.95871     0.86
        1101
        1111
        0002

    716 1000 3.9842e-005%   0.00014857%   4.4751e-007    -2.4296        1
        0110
        1110
        1101

    462 1010 3.9842e-005%   0.00051082%   2.6762e-006    -1.7599     0.97
        1101
        1111
        0002

   4494 1001 3.9842e-005%   0.00016672%   7.3676e-007    -1.7221     0.96
        0101
        1010
        1111

   2076 1000 3.9842e-005%  4.7983e-005%   2.4058e-007   -0.33838     0.55
        1100
        0011
        1101

   2252 1000 3.622e-005%  4.0268e-005%   1.8737e-007   -0.21603     0.49
        1100
        1110
        1101

  27340 1110 3.622e-005%  2.2059e-006%     3.19e-008     10.663        0
        1110
        1110
        1101

   8670 1010 3.622e-005%  1.1632e-005%    8.668e-008     2.8366        0
        0101
        1111
        1111

   8908 1010 3.622e-005%  5.5741e-005%   2.0285e-007   -0.96233      0.8
        0110
        1110
        1101

  19166 1100 3.622e-005%  3.3796e-006%   3.8302e-008      8.574        0
        1110
        1111
        1111

  10398 1010 3.2598e-005%  2.4939e-005%   1.6905e-007    0.45308     0.23
        1100
        1011
        1111

   2206 1000 3.2598e-005%  4.2437e-005%   1.8946e-007    -0.5193     0.68
        1100
        1011
        1111

    734 1000 2.8976e-005%   3.397e-005%   1.4211e-007   -0.35141     0.57
        0110
        1111
        1111

    202 1000 2.8976e-005%  5.6736e-005%   1.9053e-007     -1.457     0.94
        0100
        1110
        1011

    974 1000 2.8976e-005%  3.1232e-005%   1.3912e-007   -0.16217      0.5
        0111
        1110
        1111

   6302 1001 2.8976e-005%  1.9777e-005%   1.2902e-007    0.71297     0.18
        1100
        1011
        1111

   3038 1000 2.5354e-005%  1.0245e-005%   8.2506e-008     1.8313     0.04
        1111
        1111
        1111

    590 1000 2.5354e-005%  9.0355e-006%    6.223e-008     2.6223     0.01
        0110
        0110
        1111

    670 1011 2.5354e-005%   0.00015256%    9.442e-007    -1.3472     0.95
        1100
        1111
        0002

  17356 1100 2.5354e-005%  1.4368e-005%   1.5761e-007    0.69702     0.13
        0111
        1110
        1101

  18460 1100 2.5354e-005%  2.4438e-005%   1.9682e-007   0.046539     0.37
        1100
        0011
        1101

  17094 1100 2.1732e-005%  1.3874e-006%    2.623e-008     7.7562        0
        0110
        1110
        0111

  16668 1100 2.1732e-005%  1.5758e-005%   1.4487e-007    0.41239     0.24
        0101
        0011
        1101

     14 1000 2.1732e-005%  2.4259e-005%   1.0414e-007   -0.24265     0.53
        0100
        0010
        1111

  17246 1100 2.1732e-005%  1.1313e-005%   1.1016e-007    0.94583     0.15
        0111
        0111
        1111

  27102 1110 1.811e-005%  5.3014e-006%   6.8897e-008     1.8591     0.04
        1101
        1111
        1111

  18582 1100 1.811e-005%  2.0168e-005%   1.1222e-007   -0.18336     0.47
        1100
        1011
        0111

   2118 1000 1.811e-005%  2.1341e-005%   1.2799e-007   -0.25244     0.58
        1100
        0110
        0111

  27084 1110 1.4488e-005%  9.7477e-006%   1.0723e-007    0.44207     0.24
        1101
        1110
        1101

    334 1000 1.4488e-005%  1.3268e-005%    8.812e-008    0.13846     0.34
        0101
        0110
        1111

    652 1000 1.4488e-005%  1.7427e-005%   1.0902e-007   -0.26962     0.46
        0110
        1010
        1101

    142 1000 1.4488e-005%  2.5005e-005%   7.2953e-008    -1.4416     0.88
        0100
        1010
        1111

   2758 1000 1.4488e-005%  1.2097e-006%   2.2174e-008     5.9881        0
        1110
        1110
        0111

  10974 1010 1.4488e-005%  1.4906e-005%   9.3519e-008  -0.044662     0.35
        1110
        1111
        1111

  18636 1100 1.4488e-005%  3.5931e-006%   4.1544e-008     2.6225     0.02
        1100
        1110
        1101

  17118 1100 1.0866e-005%  6.0117e-006%   5.9967e-008    0.80949     0.14
        0110
        1111
        1111

   8652 1010 1.0866e-005%   1.615e-005%   9.9654e-008   -0.53022     0.59
        0101
        1110
        1101

  19146 1100 1.0866e-005%  1.6648e-005%   1.3147e-007    -0.4398     0.56
        1110
        1110
        1011

   2782 1000 1.0866e-005%  8.0756e-006%   7.3783e-008    0.37819     0.22
        1110
        1111
        1111

  16798 1100 7.244e-006%  3.5108e-005%   1.8357e-007    -1.5179     0.96
        0101
        1011
        1111

  17098 1100 7.244e-006%  3.5574e-006%    4.824e-008    0.76423     0.16
        0110
        1110
        1011

  17374 1100 7.244e-006%  2.0277e-006%   3.2081e-008      1.626     0.04
        0111
        1111
        1111

   2204 1000 7.244e-006%  1.3019e-005%   9.5706e-008   -0.60344     0.62
        1100
        1011
        1101

  19142 1100 7.244e-006%  3.6652e-006%   5.0457e-008    0.70926     0.15
        1110
        1110
        0111

   2182 1000 7.244e-006%   8.999e-006%   6.9018e-008   -0.25428     0.47
        1100
        1010
        0111

   8844 1010 7.244e-006%  1.8282e-005%    1.137e-007   -0.97086     0.79
        0110
        1010
        1101

  17358 1100 3.622e-006%  4.6231e-007%   1.3039e-008     2.4233     0.01
        0111
        1110
        1111

   2126 1000 3.622e-006%  3.3082e-006%   3.9886e-008    0.07867     0.24
        1100
        0110
        1111

  27342 1110 3.622e-006%            0%             0  undefined        0
        1110
        1110
        1111

  17244 1100 3.622e-006%  2.5257e-006%   3.6213e-008    0.30272     0.16
        0111
        0111
        1101

   6222 1001 3.622e-006%  3.1656e-006%    4.041e-008    0.11295     0.22
        1100
        0110
        1111

  18782 1100 3.622e-006%  2.3692e-005%   1.4062e-007    -1.4272     0.93
        1101
        0111
        1111

    206 1000 3.622e-006%  4.3399e-006%   4.0005e-008   -0.17946     0.36
        0100
        1110
        1111

  18654 1100 3.622e-006%  2.1344e-007%   8.4908e-009     4.0144        0
        1100
        1111
        1111

   4748 1001 3.622e-006%  8.6432e-006%   7.6216e-008   -0.65881     0.61
        0110
        1010
        1101

    222 1000 3.622e-006%  6.8288e-006%   5.8218e-008   -0.55083     0.53
        0100
        1111
        1111

  19150 1100 3.622e-006%  3.9138e-007%   1.2278e-008     2.6312     0.01
        1110
        1110
        1111

    718 1000 3.622e-006%   2.419e-006%   3.1928e-008    0.37678     0.16
        0110
        1110
        1111

  18634 1100 3.622e-006%  5.4072e-006%   6.0567e-008   -0.29476     0.38
        1100
        1110
        1011
