# Supplementary material for: Dynamics of Regulatory Networks in Gastrin-Treated Adenocarcinoma Cells
Source: PLoS One. 2014 Jan 8;9(1):e78349. doi: 10.1371/journal.pone.0078349 (PMC3885390; doi:10.1371/journal.pone.0078349)
Supplement: File S10 — Network motif analysis. The complete results of the 4-node network motif analysis for the VL active sub-network are provided as text file. (OUT) [file pone.0078349.s010.out]

FANMOD 1.1 subgraph enumeration
-------------------------------

Network name: C:\Users\nareshd\Desktop\Journal_publications\2013OCT\EGF\Gastrin2013OCT\motif_analysis\ADJ_motif_10NOV2013_VL.txt
Network type: Directed
Number of nodes: 297
Number of edges: 714
Number of single edges: 680
Number of mutual edges: 34
Number of vertex colors: 3

Algorithm: enumeration
Subgraph size: 4

Generated 100 random networks
   with locally constant number of bidirectional edges,
   exchanging only edges with the same vertex colors,
   5 exchanges per edge and 5 tries per edge.

709685 subgraphs were enumerated in the original network.
73613662 subgraphs were enumerated in the random networks.
74323347 subgraphs were enumerated in all networks.

For the random networks: 743507 tries were made, 326799 were successful.
Randomization took 0.473 seconds.
Enumeration took 116.872 seconds.


Result overview:

     ID  Adj   Frequency     Mean-Freq  Standard-Dev    Z-Score  p-Value
              [Original]      [Random]      [Random]

     14 1111     73.483%       70.843%     0.0018015     14.655        0
        0200
        0020
        0002

     30 1100     8.8119%       10.289%     0.0012737    -11.598        1
        1111
        0020
        0002

    140 1001     5.3841%       6.7537%     0.0011579    -11.828        1
        0111
        0020
        0002

    150 1110     2.5886%         2.69%     0.0013483   -0.75194     0.78
        1101
        0020
        0002

    158 1101      2.363%       1.9107%     0.0011986     3.7737        0
        1111
        0020
        0002

     28 1011     1.5451%       1.7005%    0.00058147    -2.6731        1
        1100
        0020
        0002

     74 1001     0.8346%       1.0666%     0.0007501    -3.0931        1
        1110
        0020
        0002

    222 1111    0.83079%     0.087759%    0.00013221     56.199        0
        1111
        0020
        0002

    202 1011    0.79077%      0.60395%    0.00050536     3.6968        0
        1110
        0020
        0002

    602 1011     0.6555%      0.78106%     0.0002512    -4.9985        1
        0110
        1110
        0002

    286 1010    0.51403%      0.76465%    0.00017727    -14.137        1
        0110
        1111
        0002

    396 1001     0.2425%      0.33401%    0.00011778    -7.7695        1
        0111
        0110
        0002

     14 1000    0.20093%      0.24242%    0.00017158    -2.4177        1
        1111
        0020
        0002

    414 1011    0.19812%      0.15326%    0.00011479     3.9072        0
        0110
        1111
        0002

    142 1001    0.18727%      0.18437%    0.00010144    0.28568     0.38
        1111
        0020
        0002

    204 1011    0.16472%      0.32561%     0.0002847     -5.651        1
        0111
        0020
        0002

    862 1110    0.15063%     0.040895%    0.00012773     8.5913        0
        1110
        1111
        0002

    206 1011    0.10963%     0.053155%    0.00010269     5.4994        0
        1111
        0020
        0002

    588 1101    0.10033%      0.11922%    3.703e-005    -5.1034        1
        0110
        0110
        0002

    332 1101   0.096522%      0.07528%   3.4813e-005     6.1018        0
        1100
        0110
        0002

    284 1010   0.093422%      0.16081%   4.6545e-005    -14.477        1
        0110
        1011
        0002

    390 1001   0.049599%       0.1285%   4.9288e-005    -16.008        1
        0110
        1110
        0002

   2184 1001   0.048613%     0.062853%   3.3638e-005    -4.2331        1
        0101
        0011
        0002

    392 1001   0.039172%     0.046575%   3.8753e-005    -1.9102     0.98
        0101
        1010
        0002

    990 1110   0.036354%    0.0061644%   2.1344e-005     14.144        0
        1111
        1111
        0002

   2202 1001   0.034241%     0.028525%   2.3293e-005     2.4536        0
        0111
        0111
        0002

    972 1011    0.02635%     0.048453%   4.2766e-005    -5.1684        1
        0111
        1110
        0002

   2398 1101   0.026068%   0.00013447%    2.945e-006     88.059        0
        1111
        1110
        0002

    350 1100   0.025082%   0.00058112%   1.0139e-005     24.163        0
        1111
        1110
        0002

    666 1011   0.024659%       0.0125%   2.3733e-005      5.123        0
        0110
        1011
        0002

   4382 1001    0.02325%     0.038907%   1.3961e-005    -11.215        1
        0101
        0011
        1111

   2134 1001   0.022827%    0.0001032%    1.032e-005     22.019        0
        1110
        1110
        0002

    858 1101    0.02015%    0.0010754%   2.3523e-005     8.1088        0
        1110
        1110
        0002

   8598 1010   0.018036%     0.028727%   1.8081e-005    -5.9125        1
        0101
        1011
        0111

    140 1000   0.017754%     0.033994%   1.6127e-005     -10.07        1
        1101
        1010
        0002

    606 1100     0.0155%    0.0010526%   1.7818e-005     8.1082        0
        1110
        1111
        0002

   4380 1001     0.0155%     0.021777%   4.2285e-006    -14.846        1
        0101
        0011
        1101

   2116 1001   0.014373%     0.039095%   1.6502e-005    -14.981        1
        1100
        1010
        0002

   4958 1001   0.014232%    0.0051449%   1.1384e-005     7.9823        0
        0111
        0111
        1111

    140 1000   0.014091%      0.01734%   2.2813e-005    -1.4241      0.9
        0101
        1011
        0002

    714 1011   0.012823%      0.02495%   3.7503e-005    -3.2338        1
        0110
        0111
        0002

   2188 1001   0.012823%     0.011542%    1.549e-005    0.82685      0.2
        0101
        1011
        0002

    158 1000     0.0124%  5.2958e-005%   5.2958e-006     23.315        0
        1111
        1110
        0002

   2462 1011   0.011836%     0.010273%   1.6207e-005    0.96462     0.23
        0111
        1111
        0002

    710 1101   0.011554%            0%             0  undefined        0
        1100
        1110
        0002

     30 1000  0.0097226%     0.038776%    3.401e-005    -8.5424        1
        0110
        1111
        0002

   2142 1001  0.0090181%  3.3947e-005%   3.3947e-006     26.465        0
        1111
        1110
        0002

    398 1001  0.0070454%     0.019233%   3.0315e-005    -4.0204        1
        0110
        1111
        0002

   2782 1101  0.0069045%  3.1226e-005%   8.8058e-007     78.054        0
        1111
        1111
        0002

   2124 1001  0.0061999%     0.012669%   1.2314e-005    -5.2531        1
        1101
        1010
        0002

    716 1011  0.0053545%     0.010779%   1.4767e-005    -3.6731        1
        0111
        1010
        0002

    734 1100  0.0050727%   0.00012631%   2.4369e-006     20.298        0
        1111
        1111
        0002

   2458 1011  0.0049318%    0.0024633%    7.576e-006     3.2582        0
        0111
        1011
        0002

   4492 1001  0.0049318%    0.0047547%   4.9376e-006     0.3587     0.31
        0101
        1010
        1101

    718 1101  0.0035227%            0%             0  undefined        0
        1100
        1111
        0002

   3038 1111  0.0032409%   0.00041174%   3.0262e-006     9.3487        0
        1111
        1111
        0002

  19030 1100  0.0028182%   0.00029881%    5.287e-006     4.7651        0
        1110
        0111
        0111

    150 1000  0.0028182%     0.070515%   7.1841e-005    -9.4231        1
        0111
        1110
        0002

   4510 1001  0.0028182%  1.9008e-005%   6.6909e-007     41.835        0
        0101
        1011
        1111

  17238 1100  0.0023954%   0.00071324%   2.5074e-006     6.7089        0
        0111
        0111
        0111

    974 1101  0.0022545%    0.0001765%   3.7378e-006     5.5595        0
        1110
        1111
        0002

  18568 1100  0.0021136%    0.0052192%   1.3132e-006     -23.65        1
        1100
        1010
        1001

    590 1100  0.0018318%            0%             0  undefined        0
        1100
        1111
        0002

  13278 1011  0.0018318%   0.00041845%   1.7244e-006     8.1962        0
        0111
        1111
        1111

   2198 1001  0.0016909%     0.020774%   2.2868e-005    -8.3446        1
        0111
        1110
        0002

   2252 1001    0.00155%    0.0014809%   4.1928e-006    0.16466     0.43
        1101
        1011
        0002

    222 1000    0.00155%  2.7158e-006%   2.7158e-007     56.973        0
        1111
        1111
        0002

  18518 1100  0.0014091%  2.7158e-006%   2.7158e-007     51.784        0
        1100
        0111
        0111

   2270 1001  0.0014091%  5.4316e-006%   5.4316e-007     25.842        0
        1111
        1111
        0002

   2758 1101  0.0012682%            0%             0  undefined        0
        1101
        1110
        0002

    204 1000  0.0012682%    0.0025766%   5.8929e-006    -2.2204     0.99
        1101
        1011
        0002

   8906 1010  0.0011273%            0%             0  undefined        0
        0110
        1110
        1011

    414 1000  0.0011273%  9.5053e-006%   9.5053e-007     11.759        0
        0101
        1011
        1111

    158 1000 0.00098635%    0.0090956%   1.4951e-005    -5.4241        1
        0111
        1111
        0002

  16982 1100 0.00084545%  7.6053e-005%   1.2257e-006     6.2771        0
        0110
        0111
        0111

  13214 1011 0.00084545%  3.2587e-005%   5.8282e-007     13.947        0
        0111
        1011
        1111

   2206 1001 0.00084545%    0.0043547%   8.6718e-006    -4.0467        1
        0111
        1111
        0002

    286 1000 0.00070454%    0.0038648%   2.1685e-006    -14.573        1
        0101
        0011
        1111

   8606 1010 0.00070454%  4.4799e-005%   1.6264e-006     4.0565     0.04
        0101
        1011
        1111

  27030 1110 0.00056363%    0.0033947%   4.5853e-006    -6.1742        1
        1101
        1011
        0111

    602 1000 0.00056363%    0.0034314%   3.0001e-006     -9.559        1
        0110
        0111
        1011

   9182 1010 0.00042272%  2.4445e-005%   5.2438e-007     7.5952        0
        0111
        1111
        1111

  18846 1100 0.00042272%            0%             0  undefined        0
        1101
        1011
        1111

  18572 1100 0.00042272%            0%             0  undefined        0
        1100
        1010
        1101

   2766 1101 0.00042272%            0%             0  undefined        0
        1101
        1111
        0002

  27614 1110 0.00028182%            0%             0  undefined        0
        1111
        1111
        1111

   4438 1001 0.00028182%            0%             0  undefined        0
        0101
        0111
        0111

  18504 1100 0.00028182%            0%             0  undefined        0
        1100
        0110
        1001

    862 1000 0.00014091%   0.00026627%   9.2466e-007    -1.3558     0.88
        0111
        0111
        1111

   2202 1000 0.00014091%  1.3579e-006%   1.3579e-007     10.277        0
        1100
        1011
        1011

  31710 1111 0.00014091%            0%             0  undefined        0
        1111
        1111
        1111

  19166 1100 0.00014091%            0%             0  undefined        0
        1110
        1111
        1111

  23006 1101 0.00014091%            0%             0  undefined        0
        1101
        1111
        1111

  19422 1100 0.00014091%            0%             0  undefined        0
        1111
        1111
        1111

   2462 1000 0.00014091%            0%             0  undefined        0
        1101
        1011
        1111
